# Supplementary material for: Hybridization altered the gut microbiota of pigs
Source: Front Microbiol. 2023 Jul 3;14:1177947. doi: 10.3389/fmicb.2023.1177947 (PMC10350513; doi:10.3389/fmicb.2023.1177947)
Supplement: Supplementary file 1 [file Table_1.XLSX]

## Sheet: Sheet2
Supplementary Table S1. Composition and nutrient levels(%) of dietary ingredients.
Ingredient	Duroc	F0	F2	F4
Corn	40	40	40	40
Soybean meal	16	16	16	16
Wheat bran	17	17	17	17
Rice bran	23	23	23	23
Premix	4	4	4	4
Nutrient composition
Crude protein≥	12	12	12	12
Crude fiber≤	10	10	10	10
Crude ash≤	7	7	7	7
Lysine≥	0.6	0.6	0.6	0.6
Notes: Premix formula per kg of diet provided iron 2500-6250 mg, copper 2500-3750 mg, zinc 2000-3750 mg, manganese 700-3750 mg, iodine 12.5-250 mg, selenium 5-12.5 mg, vitamin A ≤ 16500 IU, vitamin D3 ≤ 125000 IU, vitamin E3 ≥ 750 mg, vitamin K3 50-250 mg, vitamin B1 ≥75 mg, vitamin B2 ≥ 100 mg, vitamin B6≥ 50 mg, vitamin B12 ≥ 0.5 mg, folic acid > 25 mg, niacid ≥ 600 mg, pantothenic acid ≥300 mg…
