# Supplementary material for: Hybridization altered the gut microbiota of pigs
Source: Front Microbiol. 2023 Jul 3;14:1177947. doi: 10.3389/fmicb.2023.1177947 (PMC10350513; doi:10.3389/fmicb.2023.1177947)
Supplement: Supplementary file 2 [file Table_2.XLSX]

## Sheet: Sheet1
Supplementary Table S2. Sample metadata and OTU table summary.
Sample ID	Groups	breed	Gender	Age (year)	OTUs	Sequence counts
a1	F0	Pig	Male	4	2835	62803
a2	F0	Pig	Male	4	475	20323
a3	F0	Pig	Male	4	3034	59867
a4	F0	Pig	Male	4	391	20575
a5	F0	Pig	Male	4	3152	58507
a6	F0	Pig	Male	4	392	40889
a7	F0	Pig	Male	4	390	34772
a8	F0	Pig	Male	4	380	39409
b1	F2	Pig	Female	2	347	44986
b2	F2	Pig	Male	2	280	21953
b3	F2	Pig	Female	2	457	18783
b4	F2	Pig	Female	2	366	36238
b5	F2	Pig	Female	2	424	22740
b6	F2	Pig	Male	2	409	23113
d1	F4	Pig	Female	2	406	22919
d10	F4	Pig	Female	2	463	23110
d11	F4	Pig	Female	2	3297	64407
d12	F4	Pig	Female	2	354	30322
d15	F4	Pig	Female	2	529	14525
d16	F4	Pig	Female	2	448	19112
d17	F4	Pig	Female	2	423	19342
d18	F4	Pig	Female	2	441	19868
d19	F4	Pig	Female	2	325	32108
d2	F4	Pig	Male	2	312	20572
d20	F4	Pig	Female	2	301	33040
d22	F4	Pig	Male	2	436	23493
d23	F4	Pig	Male	2	326	19785
D24	F4	Pig	Male	2	420	23221
d25	F4	Pig	Male	2	357	25393
d26	F4	Pig	Male	2	298	32270
d27	F4	Pig	Female	2	2555	60840
d28	F4	Pig	Female	2	524	21658
d29	F4	Pig	Female	2	497	32953
d3	F4	Pig	Female	2	2562	60725
d30	F4	Pig	Male	2	2576	63543
d31	F4	Pig	Male	2	477	23082
d32	F4	Pig	Male	2	376	17822
d33	F4	Pig	Male	2	341	22444
d34	F4	Pig	Male	2	401	20122
Gd13	F4	Pig	Female	2	272	36786
Gd14	F4	Pig	Female	2	432	16446
Gd21	F4	Pig	Male	2	404	23980
Gd4	F4	Pig	Male	2	2568	60921
Gd5	F4	Pig	Female	2	325	37745
Gd9	F4	Pig	Female	2	527	28640
d35	F4	Pig	Male	2	392	31093
d36	F4	Pig	Male	2	342	42101
d37	F4	Pig	Male	2	359	17950
d38	F4	Pig	Male	2	411	26415
d39	F4	Pig	Male	2	346	33008
d40	F4	Pig	Male	2	394	22105
d6	F4	Pig	Female	2	480	23615
d7	F4	Pig	Female	2	420	32303
d8	F4	Pig	Female	2	472	20683
b	Duroc	Pig	Female	2	658	31286
D10850	Duroc	Pig	Male	2	631	33023
D34805	Duroc	Pig	Male	2	598	23882
a	Duroc	Pig	Male	2	544	34001
D8304	Duroc	Pig	Female	2	637	32696
D8308	Duroc	Pig	Female	2	554	30923
D8503	Duroc	Pig	Male	2	616	28798
