# Supplementary material for: Hybridization altered the gut microbiota of pigs
Source: Front Microbiol. 2023 Jul 3;14:1177947. doi: 10.3389/fmicb.2023.1177947 (PMC10350513; doi:10.3389/fmicb.2023.1177947)
Supplement: Supplementary file 3 [file Table_3.XLSX]

## Sheet: Sheet1
Supplementary Table S3. Statistical analysis results for Figure 2 and Supplementary Figure S1.
Figure Number.	Method name	Group	Test used	P-value
Figure 2A	Shannon index	F0-F2	Mann Whitney test	n.s
		F0-F4	Mann Whitney test	n.s
		F0-Duroc	Mann Whitney test	n.s
		F2-F4	Mann Whitney test	n.s
		F2-Duroc	Mann Whitney test	n.s
		F4-Duroc	Mann Whitney test	n.s
Figure 2B	observed OTUs	F0-F2	Mann Whitney test	n.s
		F0-F4	Mann Whitney test	n.s
		F0-Duroc	Mann Whitney test	n.s
		F2-F4	Mann Whitney test	n.s
		F2-Duroc	Mann Whitney test	n.s
		F4-Duroc	Mann Whitney test	n.s
Figure 2C	weighted UniFrac	F0-F2	ANOSIM	0.087
		F0-F4	ANOSIM	0.001
		F0-Duroc	ANOSIM	0.001
		F2-F4	ANOSIM	0.098
		F2-Duroc	ANOSIM	0.002
		F4-Duroc	ANOSIM	0.001
Figure 2C	weighted UniFrac distance	F2-Duroc vs F2-F4	Mann Whitney test	<0.0001
		F4-Duroc vs F2-F4	Mann Whitney test	0.0033
		F0-F4 vs F2-F4	Mann Whitney test	0.0042
		others	Mann Whitney test	n.s
Figure S1A	Bray-curtis	F0-F2	ANOSIM	0.14
		F0-F4	ANOSIM	0.001
		F0-Duroc	ANOSIM	0.001
		F2-F4	ANOSIM	0.13
		F2-Duroc	ANOSIM	0.001
		F4-Duroc	ANOSIM	0.001
Figure S1B	Jaccard	F0-F2	ANOSIM	0.13
		F0-F4	ANOSIM	0.002
		F0-Duroc	ANOSIM	0.002
		F2-F4	ANOSIM	0.37
		F2-Duroc	ANOSIM	0.001
		F4-Duroc	ANOSIM	0.015
Figure S1C	unweighted UniFrac	F0-F2	ANOSIM	0.21
		F0-F4	ANOSIM	0.019
		F0-Duroc	ANOSIM	0.003
		F2-F4	ANOSIM	0.53
		F2-Duroc	ANOSIM	0.001
		F4-Duroc	ANOSIM	0.027
Figure S1A	Shannon index	male-female	ANOSIM	n.s
Figure S1B	Bray-curtis	male-female	ANOSIM	n.s
Figure 2C	weighted UniFrac distance	F2-Duroc vs F2-F4	Mann Whitney test	<0.0001
		F4-Duroc vs F2-F4	Mann Whitney test	0.0033
		F0-F4 vs F2-F4	Mann Whitney test	0.0042
		others	Mann Whitney test	n.s
Figure S1A	Bray-curtis	F0-F2	ANOSIM	0.14
		F0-F4	ANOSIM	0.001
		F0-Duroc	ANOSIM	0.001
		F2-F4	ANOSIM	0.13
		F2-Duroc	ANOSIM	0.001
		F4-Duroc	ANOSIM	0.001
Figure S1B	Jaccard	F0-F2	ANOSIM	0.13
		F0-F4	ANOSIM	0.002
		F0-Duroc	ANOSIM	0.002
		F2-F4	ANOSIM	0.37
		F2-Duroc	ANOSIM	0.001
		F4-Duroc	ANOSIM	0.015
Figure S1C	unweighted UniFrac	F0-F2	ANOSIM	0.21
		F0-F4	ANOSIM	0.019
		F0-Duroc	ANOSIM	0.003
		F2-F4	ANOSIM	0.53
		F2-Duroc	ANOSIM	0.001
		F4-Duroc	ANOSIM	0.027
