# Supplementary material for: Hybridization altered the gut microbiota of pigs
Source: Front Microbiol. 2023 Jul 3;14:1177947. doi: 10.3389/fmicb.2023.1177947 (PMC10350513; doi:10.3389/fmicb.2023.1177947)
Supplement: Supplementary file 4 [file Table_4.XLSX]

## Sheet: Sheet1
Supplementary Table S4. Summary of whole-genome shotgun (WGS) sequencing.
Group	Sample_ID	Gender	Age	Raw Reads	Clean Reads	Contigs	ORFs
F0	a1	Male	4	73799250	73694106	766908	1483356
F0	a2	Male	4	79713772	79526960	454042	1043104
F0	a3	Male	4	81613520	74473860	957080	1940650
F0	a4	Male	4	105599274	105310320	949566	1900354
F0	a5	Male	4	116854190	112234136	1112050	2205400
F0	a6	Male	4	119329322	116574328	1189140	2611248
F0	a7	Male	4	128672496	110341908	993666	2266954
F0	a8	Male	4	71470860	71321620	1014284	2082348
F4	d1	Female	2	92242722	79267528	1278552	2458116
F4	d12	Female	2	104184524	75875900	1073554	2079304
F4	d2	Male	2	99910144	75284528	1132136	2175006
F4	d20	Female	2	117615626	112975500	783502	1785416
F4	d22	Male	2	146485456	126332388	966858	1556686
F4	d23	Male	2	91336376	81309508	1318590	2588932
F4	d25	Male	2	71131442	71004122	1170444	2227870
F4	Gd13	Female	2	102944086	76462928	896756	1811856
F4	Gd21	Male	2	71993164	71843910	1170576	2263678
F4	Gd5	Female	2	157390752	120144208	1090238	2154112
Duroc	D8503	Male	2	67118000	67015984	852358	1637072
Duroc	D34805	Male	2	74556622	74412468	921300	1781806
Duroc	D8304	Female	2	67964256	67741336	915200	1774492
Duroc	a	Male	2	72974384	72836000	982570	2050428
Duroc	b	Female	2	74306562	73911664	852358	2056160
Duroc	D8308	Female	2	82190640	75054714	834500	1754270
Duroc	D10850	Male	2	71378076	71164072	906814	1831476
