# Supplementary material for: Hybridization altered the gut microbiota of pigs
Source: Front Microbiol. 2023 Jul 3;14:1177947. doi: 10.3389/fmicb.2023.1177947 (PMC10350513; doi:10.3389/fmicb.2023.1177947)
Supplement: Supplementary file 5 [file Table_5.XLSX]

## Sheet: Sheet1
Supplementary Table S5. Statistical analysis results for Figure 4.
Figure Number.	Method name	Group	Test used	P-value
Figure 4A	Shannon index	F0-F4	Mann Whitney test	0.182
		F0-Duroc	Mann Whitney test	0.0206
		F4-Duroc	Mann Whitney test	0.0789
Figure 4B	Bray-curtis	F0-F4	ANOSIM	0.001
		F0-Duroc	ANOSIM	0.019
		F4-Duroc	ANOSIM	0.006
Figure 4C	pathway-weighted UniFrac distance	F0-F4 vs Duroc-F4	Mann Whitney test	0.032
