# Supplementary material for: Hybridization altered the gut microbiota of pigs
Source: Front Microbiol. 2023 Jul 3;14:1177947. doi: 10.3389/fmicb.2023.1177947 (PMC10350513; doi:10.3389/fmicb.2023.1177947)
Supplement: Supplementary file 6 [file Table_6.XLSX]

## Sheet: Sheet1
Supplementary Table S6. Statistical analysis results for Figure 5.
Figure Number.	Method name	Group	Test used	P-value
Figure 5A	Shannon index	F0-F4	Mann Whitney test	0.0263
		F0-Duroc	Mann Whitney test	0.643
		F4-Duroc	Mann Whitney test	0.0409
Figure 5B	Bray-curtis	F0-F4	ANOSIM	0.005
		F0-Duroc	ANOSIM	0.037
		F4-Duroc	ANOSIM	0.003
Figure 5C	Jaccard	F0-F4	ANOSIM	0.006
		F0-Duroc	ANOSIM	0.001
		F4-Duroc	ANOSIM	0.002
