# Supplementary material for: Hybridization altered the gut microbiota of pigs
Source: Front Microbiol. 2023 Jul 3;14:1177947. doi: 10.3389/fmicb.2023.1177947 (PMC10350513; doi:10.3389/fmicb.2023.1177947)
Supplement: Supplementary file 7 [file Table_7.XLSX]

## Sheet: Sheet1
Supplementary Table S7. Statistical analysis results for Supplementary Figure S5.
Figure Number.	Method name	Group	Test used	P-value
Figure S5A	Shannon index	F0-F4	Mann Whitney test	0.032
		F0-Duroc	Mann Whitney test	0.026
		F4-Duroc	Mann Whitney test	0.772
Figure S5B	Jaccard	F0-F4	ANOSIM	0.002
		F0-Duroc	ANOSIM	0.007
		F4-Duroc	ANOSIM	0.018
Figure S5C	Bray-curtis	F0-F4	ANOSIM	0.001
		F0-Duroc	ANOSIM	0.001
		F4-Duroc	ANOSIM	0.001
