# Supplementary material for: Hybridization altered the gut microbiota of pigs
Source: Front Microbiol. 2023 Jul 3;14:1177947. doi: 10.3389/fmicb.2023.1177947 (PMC10350513; doi:10.3389/fmicb.2023.1177947)
Supplement: Supplementary file 8 [file Table_8.XLSX]

## Sheet: Sheet1
Supplementary Table S8. Differential metabolites of F0 and F4.
Enrich group（P < 0.05）	metabolites	VIP	Fold Change	P value	Enrich group（P < 0.05）	metabolites	VIP	Fold Change	P value
F0	Stercobilin	1.71464	0.313267	0.000164046	F4	N-Acetyl-DL-glutamic acid	1.74855	2.77596	0.000561183
F0	4-Methylcatechol	4.50847	0.0706601	0.00223368	F4	Adenine	2.0521	2.34416	0.0107913
F0	Calcitriol	2.03088	0.238015	0.0290765	F4	L-(-)-Malic acid	2.23402	3.24494	0.0193333
F0	Pyruvic Acid	1.3805	0.306034	0.0341778	F4	Arachidonic acid	1.32672	2.27716	0.0010056
F0	Uridine	1.88458	0.281804	6.94082e-05	F4	4-Oxoproline	1.22935	2.06018	0.00559027
F0	Catechol	1.64651	0.456071	0.0220835	F4	Ornithine	1.63525	2.39954	0.0032518
F0	Bisphenol A	2.94224	0.45054	0.0154014	F4	16-Hydroxyhexadecanoic acid	1.00164	2.34163	0.0266022
F0	α-Eleostearic acid	1.99352	0.294541	0.00302512	F4	Fumaric acid	1.7546	2.66107	0.0136193
F0	Arecoline	1.75744	0.318906	0.000749948	F4	Glycyl-L-leucine	1.25142	2.23775	0.000232584
F0	Escitalopram	1.54033	0.384926	0.000963474	F4	Glutamlglutamic acid	2.47069	4.27723	0.00309472
F0	4-Hydroxybenzaldehyde	2.87863	0.152287	0.00208996	F4	Mesaconic acid	1.21609	2.09529	0.00386238
F0	Nicotinamide	2.37284	0.139055	0.0153646	F4	Citric acid	1.07553	2.75501	0.0287651
F0	Jervine	2.18112	0.321689	0.00544174	F4	N-Acetylhistidine	2.21877	4.41845	6.40879e-05
F0	7-hydroxy-3-phenyl-4H-chromen-4-one	3.21188	0.0786902	0.00590555	F4	Adenosine 5'-monophosphate	1.95075	2.93912	0.0495908
F0	5-(3-chloro-4-methylanilino)-1-methyl-1H-pyrazol-3-ol	3.48497	0.0685535	0.0017094	F4	6-Gingerol	2.47619	4.91749	7.49592e-05
F0	FAHFA (14:0/16:2)	1.41202	0.446148	0.00332984	F4	Uridine monophosphate (UMP)	2.03549	6.45978	0.00575981
F0	N-(4-chlorophenyl)-N'-cyclohexylthiourea	2.8588	0.124764	0.00014816	F4	LPS 16:1	1.6569	3.64837	0.0429525
F0	Tretinoin	1.27808	0.274413	0.0367788	F4	1-(1,8-dihydroxy-3,6-dimethyl-2-naphthyl)ethan-1-one	1.74764	2.04502	0.0254583
F0	3-Coumaric acid	1.44701	0.357967	0.0118905	F4	Prostaglandin B1	1.11782	2.33616	0.00968384
F0	γ-Linolenic acid	1.59477	0.389914	2.7302e-05	F4	12-Hydroxydodecanoic acid	1.03254	2.13294	0.0119957
F0	2-Methoxyestradiol	1.92482	0.260763	0.043536	F4	FAHFA (18:2/18:0)	1.32365	2.66028	0.0386142
F0	(5ξ,9ξ)-17-Hydroxykaur-15-en-19-oic acid	1.86803	0.239828	0.00833897	F4	FAHFA (5:0/16:0)	1.14602	2.17992	0.0199744
F0	Resveratrol	1.97188	0.126938	0.0185269	F4	Acetildenafil	1.36206	3.31272	0.0110411
F0	N-benzyl-N-isopropyl-N'-[4-(trifluoromethoxy)phenyl]urea	1.88212	0.229269	0.0132749	F4	Xanthohumol	1.04608	2.02064	0.0224276
F0	Gentisic acid	1.12363	0.453123	0.0201296	F4	1-methyl-N-(4-piperidinophenyl)-1H-imidazole-4-sulfonamide	1.43812	2.38097	0.0235061
F0	Liquiritigenin	1.81175	0.191134	0.0272939	F4	FAHFA (2:0/24:1)	1.28358	3.04074	0.0101507
F0	2-Acetamido-N-β-aspartyl-2-deoxyhexopyranosylamine	1.73783	0.342999	0.000130859	F4	Uridine 5'-diphosphogalactose	2.2801	4.87039	0.00142252
F0	2'-O-Methyladenosine	1.48541	0.27841	0.0252372	F4	FAHFA (3:0/24:1)	2.028	6.18274	0.00799147
F0	Androstenedione	1.81176	0.249151	0.0435046	F4	D-Mannitol 1-phosphate	1.52415	2.75032	0.0234825
F0	2-Isobutyl-3-methoxypyrazine	2.06634	0.309298	0.000151985	F4	Adenylosuccinic acid	1.09437	2.31733	0.00384385
F0	tert-Butyl N-[1-(aminocarbonyl)-3-methylbutyl]carbamate	2.27152	0.271346	7.18679e-06	F4	methyl 5-{[2-(ethoxycarbonyl)-3-oxohex-1-enyl]amino}-2-furoate	2.46014	5.05563	0.00016996
F0	Perillartine	1.52067	0.427163	0.00198884	F4	N'1-(2-chlorobenzoyl)-2-[(2-methyl-1H-indol-3-yl)thio]ethanohydrazide	1.90308	5.45504	0.00629055
F0	Pyridoxine	1.59271	0.390075	0.000149385	F4	4-Allyl-2-(β-D-glucopyranosyloxy)phenyl β-D-glucopyranoside	2.05946	3.62084	4.80912e-05
F0	Arachidonoyl ethanolamide phosphate	1.11927	0.482744	0.0157598	F4	Indole-3-carbinol	2.51073	4.4685	0.00628825
F0	Ala-Leu	1.55826	0.412206	0.000402214	F4	δ-Valerolactam	2.59029	5.10983	3.36894e-05
F0	N-Acetyltryptophan	2.06483	0.261248	0.00945179	F4	L-(+)-Citrulline	1.57645	2.48988	0.000578953
F0	Lovastatin	1.37343	0.389977	0.0296754	F4	Oleic acid	2.51005	3.98232	0.000803603
F0	Ala-Ile	1.68066	0.369381	6.61718e-05	F4	Urocanic acid	1.18183	2.12679	0.018086
F0	2-(2-amino-3-methylbutanamido)-3-phenylpropanoic acid	1.29402	0.465549	0.000421788	F4	Docosahexaenoic acid	3.53699	8.35565	2.60087e-05
F0	2-[2-(2-pyridyloxy)ethoxy]pyridine	2.05603	0.207865	0.0489929	F4	PC (14:0e/2:0)	1.5939	2.13651	0.024817
F0	1,2-di(3,4-dimethoxyphenyl)diaz-1-ene	1.60347	0.40366	4.55421e-05	F4	Medroxyprogesterone	1.22983	2.23796	0.0206137
F0	N'1-[1-(2-hydroxyphenyl)ethylidene]-3-methoxybenzene-1-carbohydrazide	2.62586	0.260935	0.000322741	F4	p-Mentha-1_3_8-triene	1.43484	2.6031	0.00897331
F0	Desmethylmianserin	1.50499	0.365551	0.0213265	F4	5-Hydroxyindole-3-acetic acid	3.46399	6.84054	0.0265778
F0	2-(Phenylsulfonyl)aniline	1.18602	0.498132	1.92014e-05	F4	acridine-9(10H)-thione	2.48447	3.56224	0.000579352
F0	Coumarin	1.6185	0.213907	0.0486608	F4	5-Hydroxyindole	3.39521	27.4899	0.0092876
F0	3-hydroxy-2-[5-nitro-2-(1-pyrrolidinyl)benzyl]propanenitrile	2.29792	0.139005	0.0351431	F4	N1-[4-hydroxy-6-(methoxymethyl)pyrimidin-2-yl]acetamide	2.44976	3.90592	0.000796025
F0	Inosine	3.52398	0.0919222	0.000360862	F4	5,6-dimethyl-3-[5-(trifluoromethyl)pyridin-2-yl]-1,2,4-triazine	3.07152	5.59317	0.000195637
F0	Guanosine	1.89056	0.350469	0.00135612	F4	gamma-Glutamylleucine	1.66046	2.52387	0.000131419
F0	Clomipramine-d3	3.39344	0.0998533	0.0019352	F4	LPC 15:0	1.22801	2.32603	0.0192986
F0	Guggulsterone	1.1612	0.469463	0.00849821	F4	N-α-L-Acetyl-arginine	2.70116	4.98516	2.33623e-05
F0	N1-[5-(3,5-dimethylpiperidino)-4-fluoro-2-nitrophenyl]acetamide	1.58555	0.406179	8.14206e-06	F4	N-[1-(4-methoxy-2-oxo-2H-pyran-6-yl)-2-methylbutyl]acetamide	2.57061	3.07449	0.0399692
F4	ethyl 5-methoxy-2-methyl-1-phenyl-1H-indole-3-carboxylate	3.3148	8.76769	0.000119423	F4	N3,N4-Dimethyl-L-arginine	2.27966	2.93755	0.00369203
F4	Penicillin G	1.27068	2.17835	0.0206873	F4	trans-Cinnamaldehyde	1.83439	2.55191	0.0304895
F4	Dl-Dihydrosphingosine	1.85397	2.65528	0.0275311	F4	C-8 Ceramide-1-phosphate	1.97234	2.23166	0.0155515
F4	3-Succinoylpyridine	1.19577	2.64718	0.0215959	F4	gamma-Glutamylmethionine	2.76759	5.12523	0.00159621
F4	N-(2-quinolinyl)-2,3-dihydro-1-benzofuran-6-carboxamide	3.42184	11.7229	0.000437584	F4	4-(4-methoxyphenyl)-6-pyridin-4-yl-1,3,5-triazin-2(3H)-one	1.2539	2.06715	0.0212559
F4	3-(propan-2-yl)-octahydropyrrolo[1,2-a]pyrazine-1,4-dione	1.34531	2.4881	0.0184101	F4	3-amino-2-phenyl-2H-pyrazolo[4,3-c]pyridine-4,6-diol	2.06561	9.08182	0.0467769
F4	2-mercapto-4-(2-thienyl)-5,6,7,8-tetrahydroquinoline-3-carbonitrile	4.33842	12.6892	1.50717e-06	F4	N-Acetylputrescine	1.60632	2.2758	0.0451914
F4	2-(3,5-dimethyl-1H-pyrazol-4-yl)-5-methoxybenzoic acid	1.68328	2.66973	0.0196858	F4	N1-(1H-indol-4-yl)cyclohexane-1-carboxamide	1.28661	2.34791	0.00426457
F4	4-(pentyloxy)benzene-1-carbohydrazide	1.04308	2.00408	0.00711092	F4	N1-(2,3-dihydro-1,4-benzodioxin-6-yl)acetamide	1.32301	2.51417	0.00716088
F4	L-Ergothioneine	1.64292	2.85862	0.000228066	F4	Citraconic acid	1.48625	2.2412	0.00185118
F4	3-(4-nitrophenyl)[1,2,3]triazolo[1,5-a]quinazolin-5-amine	1.32285	2.0709	0.0369015	F4	Υ-L-Glutamyl-L-glutamic acid	2.79563	4.1077	0.00206756
F4	3-amino-2,6-diphenyl-4,7-dihydro-2H-pyrazolo[3,4-d]pyrimidin-4-one	1.209	2.01215	0.000853807	F4	2-(benzylamino)-1,3-thiazole-5-carboxylic acid	1.79131	2.82386	7.86479e-05
F4	3-(3-methylbut-2-en-1-yl)-3H-purin-6-amine	1.55359	2.2946	0.00242598	F4	3'-Adenosine monophosphate (3'-AMP)	2.27235	3.38092	0.014728
F4	PC (16:1e/3:0)	1.71703	3.36782	0.0107091	F4	Xanthurenic acid	1.4858	2.22991	0.0054878
F4	Nor-9-carboxy-δ9-THC	1.00735	2.2984	0.0443075	F4	α-Methylhistamine	1.61057	2.16891	0.0425893
F4	Ribitol(Adonitol)	1.37494	2.26143	0.00137845	F4	4-fluoro-N-(4-piperidinophenyl)benzenesulfonamide	1.83506	2.79624	0.00378548
F4	Deoxycholic Acid	1.49586	2.43662	1.51093e-05	F4	2-{[4-(tert-butyl)-4H-1,2,4-triazol-3-yl]thio}-3-nitropyridine	2.52466	4.1039	0.00044213
F4	4-(tert-butyl)-3-(4-chlorophenethyl)-2,3-dihydro-1,3-thiazole-2-thione	3.4184	8.17957	2.86996e-07	F4	Pleuromutilin	1.8519	2.70079	0.00717649
F4	4-decyl-3-hydroxy-5-oxooxolane-2,3-dicarboxylic acid	1.83946	3.23679	0.000120046	F4	10b-methyl-1,5,6,10b-tetrahydroimidazo[2,1-a]isoquinolin-2(3H)-one	1.32541	2.33068	0.00339936
F4	Obscurolide A1	1.52509	2.51369	0.00721007	F4	Tetrahydrocorticosterone	1.67664	4.41499	0.0138673
F4	1-(3-methoxy-2-nitrostyryl)pyrrolidine	1.14264	2.06249	0.00339567	F4	5,7-dihydroxy-3-(4-methoxyphenyl)-4H-chromen-4-one	1.85794	3.00857	0.000513016
F4	cAMP	1.11111	2.01299	0.00427987	F4	Camptothecin	1.75436	4.11953	0.00270131
