# Supplementary material for: Hybridization altered the gut microbiota of pigs
Source: Front Microbiol. 2023 Jul 3;14:1177947. doi: 10.3389/fmicb.2023.1177947 (PMC10350513; doi:10.3389/fmicb.2023.1177947)
Supplement: Supplementary file 9 [file Table_9.XLSX]

## Sheet: Sheet1
Supplementary Table S9. Differences in Kyoto Encyclopedia of Genes and Genomes (KEGG) orthologs (KO) between F0 and F4 pigs.
Enrich group（P < 0.05）	KO								Enrich group（P < 0.05）	KO
F4	K00016	LDH, ldh;L-lactate dehydrogenase;[EC:1.1.1.27]							F0	K00179	iorA;indolepyruvate ferredoxin oxidoreductase, alpha subunit;[EC:1.2.7.8]
F4	K00033	PGD, gnd, gntZ;6-phosphogluconate dehydrogenase;[EC:1.1.1.44 1.1.1.343]							F0	K00266	gltD;glutamate synthase (NADPH) small chain;[EC:1.4.1.13]
F4	K00036	G6PD, zwf;glucose-6-phosphate 1-dehydrogenase;[EC:1.1.1.49 1.1.1.363]							F0	K00294	E1.2.1.88;1-pyrroline-5-carboxylate dehydrogenase;[EC:1.2.1.88]
F4	K00077	panE, apbA;2-dehydropantoate 2-reductase;[EC:1.1.1.169]							F0	K00390	cysH;phosphoadenosine phosphosulfate reductase;[EC:1.8.4.8 1.8.4.10]
F4	K00135	gabD;succinate-semialdehyde dehydrogenase / glutarate-semialdehyde dehydrogenase;[EC:1.2.1.16 1.2.1.79 1.2.1.20]							F0	K00558	DNMT1, dcm;DNA (cytosine-5)-methyltransferase 1;[EC:2.1.1.37]
F4	K00158	E1.2.3.3, poxL;pyruvate oxidase;[EC:1.2.3.3]							F0	K00615	E2.2.1.1, tktA, tktB;transketolase;[EC:2.2.1.1]
F4	K00239	sdhA, frdA;succinate dehydrogenase / fumarate reductase, flavoprotein subunit;[EC:1.3.5.1 1.3.5.4]							F0	K00876	udk, UCK;uridine kinase;[EC:2.7.1.48]
F4	K00265	gltB;glutamate synthase (NADPH) large chain;[EC:1.4.1.13]							F0	K00929	buk;butyrate kinase;[EC:2.7.2.7]
F4	K00527	rtpR;ribonucleoside-triphosphate reductase (thioredoxin);[EC:1.17.4.2]							F0	K01006	ppdK;pyruvate, orthophosphate dikinase;[EC:2.7.9.1]
F4	K00549	metE;5-methyltetrahydropteroyltriglutamate--homocysteine methyltransferase;[EC:2.1.1.14]							F0	K01153	hsdR;type I restriction enzyme, R subunit;[EC:3.1.21.3]
F4	K00690	E2.4.1.7;sucrose phosphorylase;[EC:2.4.1.7]							F0	K01154	hsdS;type I restriction enzyme, S subunit;[EC:3.1.21.3]
F4	K00691	mapA;maltose phosphorylase;[EC:2.4.1.8]							F0	K01156	res;type III restriction enzyme;[EC:3.1.21.5]
F4	K00705	malQ;4-alpha-glucanotransferase;[EC:2.4.1.25]							F0	K01163	K01163;uncharacterized protein;uncharacterized protein
F4	K00763	pncB, NAPRT1;nicotinate phosphoribosyltransferase;[EC:6.3.4.21]							F0	K01181	E3.2.1.8, xynA;endo-1,4-beta-xylanase;[EC:3.2.1.8]
F4	K00841	patA;aminotransferase;[EC:2.6.1.-]							F0	K01337	E3.4.21.50;lysyl endopeptidase;[EC:3.4.21.50]
F4	K00851	E2.7.1.12, gntK, idnK;gluconokinase;[EC:2.7.1.12]							F0	K01338	lon;ATP-dependent Lon protease;[EC:3.4.21.53]
F4	K00937	ppk;polyphosphate kinase;[EC:2.7.4.1]							F0	K01358	clpP, CLPP;ATP-dependent Clp protease, protease subunit;[EC:3.4.21.92]
F4	K00948	PRPS, prsA;ribose-phosphate pyrophosphokinase;[EC:2.7.6.1]							F0	K01448	amiABC;N-acetylmuramoyl-L-alanine amidase;[EC:3.5.1.28]
F4	K00963	UGP2, galU, galF;UTP--glucose-1-phosphate uridylyltransferase;[EC:2.7.7.9]							F0	K01712	hutU, UROC1;urocanate hydratase;[EC:4.2.1.49]
F4	K00982	glnE;[glutamine synthetase] adenylyltransferase /;[[EC:2.7.7.42 2.7.7.89]							F0	K01745	hutH, HAL;histidine ammonia-lyase;[EC:4.3.1.3]
F4	K00990	glnD;[protein-PII] uridylyltransferase;[EC:2.7.7.59]							F0	K01768	E4.6.1.1;adenylate cyclase;[EC:4.6.1.1]
F4	K01126	E3.1.4.46, glpQ, ugpQ;glycerophosphoryl diester phosphodiesterase;[EC:3.1.4.46]							F0	K01880	GARS, glyS1;glycyl-tRNA synthetase;[EC:6.1.1.14]
F4	K01142	E3.1.11.2, xthA;exodeoxyribonuclease III;[EC:3.1.11.2]							F0	K01886	QARS, glnS;glutaminyl-tRNA synthetase;[EC:6.1.1.18]
F4	K01176	AMY, amyA, malS;alpha-amylase;[EC:3.2.1.1]							F0	K01912	paaK;phenylacetate-CoA ligase;[EC:6.2.1.30]
F4	K01182	IMA, malL;oligo-1,6-glucosidase;[EC:3.2.1.10]							F0	K01915	glnA, GLUL;glutamine synthetase;[EC:6.3.1.2]
F4	K01187	malZ;alpha-glucosidase;[EC:3.2.1.20]							F0	K01928	murE;UDP-N-acetylmuramoyl-L-alanyl-D-glutamate--2,6-diaminopimelate ligase;[EC:6.3.2.13]
F4	K01193	INV, sacA;beta-fructofuranosidase;[EC:3.2.1.26]							F0	K02238	comEC;competence protein ComEC;competence protein ComEC
F4	K01200	pulA;pullulanase;[EC:3.2.1.41]							F0	K02314	dnaB;replicative DNA helicase;[EC:3.6.4.12]
F4	K01214	ISA, treX;isoamylase;[EC:3.2.1.68]							F0	K02355	fusA, GFM, EFG;elongation factor G;elongation factor G
F4	K01223	E3.2.1.86B, bglA;6-phospho-beta-glucosidase;[EC:3.2.1.86]							F0	K02474	wbpO;UDP-N-acetyl-D-galactosamine dehydrogenase;[EC:1.1.1.-]
F4	K01239	iunH;purine nucleosidase;[EC:3.2.2.1]							F0	K02495	hemN, hemZ;oxygen-independent coproporphyrinogen III oxidase;[EC:1.3.98.3]
F4	K01256	pepN;aminopeptidase N;[EC:3.4.11.2]							F0	K03086	rpoD;RNA polymerase primary sigma factor;RNA polymerase primary sigma factor
F4	K01259	pip;proline iminopeptidase;[EC:3.4.11.5]							F0	K03150	thiH;2-iminoacetate synthase;[EC:4.1.99.19]
F4	K01281	pepX;X-Pro dipeptidyl-peptidase;[EC:3.4.14.11]							F0	K03169	topB;DNA topoisomerase III;[EC:5.6.2.1]
F4	K01354	ptrB;oligopeptidase B;[EC:3.4.21.83]							F0	K03215	rumA;23S rRNA (uracil1939-C5)-methyltransferase;[EC:2.1.1.190]
F4	K01361	E3.4.21.96;lactocepin;[EC:3.4.21.96]							F0	K03321	TC.SULP;sulfate permease, SulP family;sulfate permease, SulP family
F4	K01372	BLMH, pepC;bleomycin hydrolase;[EC:3.4.22.40]							F0	K03324	yjbB;phosphate:Na+ symporter;phosphate:Na+ symporter
F4	K01524	ppx-gppA;exopolyphosphatase / guanosine-5'-triphosphate,3'-diphosphate pyrophosphatase;[EC:3.6.1.11 3.6.1.40]							F0	K03330	gatE;glutamyl-tRNA(Gln) amidotransferase subunit E;[EC:6.3.5.7]
F4	K01531	mgtA, mgtB;P-type Mg2+ transporter;[EC:7.2.2.14]							F0	K03427	hsdM;type I restriction enzyme M protein;[EC:2.1.1.72]
F4	K01577	oxc;oxalyl-CoA decarboxylase;[EC:4.1.1.8]							F0	K03546	sbcC, rad50;DNA repair protein SbcC/Rad50;DNA repair protein SbcC/Rad50
F4	K01586	lysA;diaminopimelate decarboxylase;[EC:4.1.1.20]							F0	K03568	tldD;TldD protein;TldD protein
F4	K01589	purK;5-(carboxyamino)imidazole ribonucleotide synthase;[EC:6.3.4.18]							F0	K03615	rnfC;Na+-translocating ferredoxin:NAD+ oxidoreductase subunit C;[EC:7.2.1.2]
F4	K01595	ppc;phosphoenolpyruvate carboxylase;[EC:4.1.1.31]							F0	K03737	por, nifJ;pyruvate-ferredoxin/flavodoxin oxidoreductase;[EC:1.2.7.1 1.2.7.-]
F4	K01621	xfp, xpk;xylulose-5-phosphate/fructose-6-phosphate phosphoketolase;[EC:4.1.2.9 4.1.2.22]							F0	K03820	lnt;apolipoprotein N-acyltransferase;[EC:2.3.1.269]
F4	K01626	E2.5.1.54, aroF, aroG, aroH;3-deoxy-7-phosphoheptulonate synthase;[EC:2.5.1.54]							F0	K04079	HSP90A, htpG;molecular chaperone HtpG;molecular chaperone HtpG
F4	K01687	ilvD;dihydroxy-acid dehydratase;[EC:4.2.1.9]							F0	K04771	degP, htrA;serine protease Do;[EC:3.4.21.107]
F4	K01740	metY;O-acetylhomoserine (thiol)-lyase;[EC:2.5.1.49]							F0	K05366	mrcA;penicillin-binding protein 1A;[EC:2.4.1.129 3.4.16.4]
F4	K01854	glf;UDP-galactopyranose mutase;[EC:5.4.99.9]							F0	K05515	mrdA;penicillin-binding protein 2;[EC:3.4.16.4]
F4	K01879	glyS;glycyl-tRNA synthetase beta chain;[EC:6.1.1.14]							F0	K05540	dusB;tRNA-dihydrouridine synthase B;[EC:1.-.-.-]
F4	K01938	fhs;formate--tetrahydrofolate ligase;[EC:6.3.4.3]							F0	K05601	hcp;hydroxylamine reductase;[EC:1.7.99.1]
F4	K01950	E6.3.5.1, NADSYN1, QNS1, nadE;NAD+ synthase (glutamine-hydrolysing);[EC:6.3.5.1]							F0	K06871	K06871;uncharacterized protein;uncharacterized protein
F4	K01955	carB, CPA2;carbamoyl-phosphate synthase large subunit;[EC:6.3.5.5]							F0	K06915	K06915;uncharacterized protein;uncharacterized protein
F4	K01956	carA, CPA1;carbamoyl-phosphate synthase small subunit;[EC:6.3.5.5]							F0	K06941	rlmN;23S rRNA (adenine2503-C2)-methyltransferase;[EC:2.1.1.192]
F4	K02030	ABC.PA.S;polar amino acid transport system substrate-binding protein;polar amino acid transport system substrate-binding protein							F0	K06959	tex;protein Tex;protein Tex
F4	K02044	phnD;phosphonate transport system substrate-binding protein;phosphonate transport system substrate-binding protein							F0	K06969	rlmI;23S rRNA (cytosine1962-C5)-methyltransferase;[EC:2.1.1.191]
F4	K02071	metN;D-methionine transport system ATP-binding protein;D-methionine transport system ATP-binding protein							F0	K07079	K07079;uncharacterized protein;uncharacterized protein
F4	K02073	metQ;D-methionine transport system substrate-binding protein;D-methionine transport system substrate-binding protein							F0	K07089	K07089;uncharacterized protein;uncharacterized protein
F4	K02077	ABC.ZM.S;zinc/manganese transport system substrate-binding protein;zinc/manganese transport system substrate-binding protein							F0	K07098	K07098;uncharacterized protein;uncharacterized protein
F4	K02343	dnaX;DNA polymerase III subunit gamma/tau;[EC:2.7.7.7]							F0	K07126	K07126;uncharacterized protein;uncharacterized protein
F4	K02433	gatA, QRSL1;aspartyl-tRNA(Asn)/glutamyl-tRNA(Gln) amidotransferase subunit A;[EC:6.3.5.6 6.3.5.7]							F0	K07137	K07137;uncharacterized protein;uncharacterized protein
F4	K02434	gatB, PET112;aspartyl-tRNA(Asn)/glutamyl-tRNA(Gln) amidotransferase subunit B;[EC:6.3.5.6 6.3.5.7]							F0	K07138	K07138;uncharacterized protein;uncharacterized protein
F4	K02761	PTS-Cel-EIIC, celB, chbC;PTS system, cellobiose-specific IIC component;PTS system, cellobiose-specific IIC component							F0	K07315	rsbU_P;phosphoserine phosphatase RsbU/P;[EC:3.1.3.3]
F4	K02770	PTS-Fru-EIIC, fruA;PTS system, fructose-specific IIC component;PTS system, fructose-specific IIC component							F0	K07316	mod;adenine-specific DNA-methyltransferase;[EC:2.1.1.72]
F4	K02800	PTS-Mtl-EIIC, mtlA, cmtA;PTS system, mannitol-specific IIC component;PTS system, mannitol-specific IIC component							F0	K07318	K07318;adenine-specific DNA-methyltransferase;[EC:2.1.1.72]
F4	K02810	PTS-Scr-EIIC, scrA, sacP, sacX, ptsS;PTS system, sucrose-specific IIC component;PTS system, sucrose-specific IIC component							F0	K07391	comM;magnesium chelatase family protein;magnesium chelatase family protein
F4	K03046	rpoC;DNA-directed RNA polymerase subunit beta';[EC:2.7.7.6]							F0	K07456	mutS2;DNA mismatch repair protein MutS2;DNA mismatch repair protein MutS2
F4	K03293	TC.AAT;amino acid transporter, AAT family;amino acid transporter, AAT family							F0	K07576	K07576;metallo-beta-lactamase family protein;metallo-beta-lactamase family protein
F4	K03294	TC.APA;basic amino acid/polyamine antiporter, APA family;basic amino acid/polyamine antiporter, APA family							F0	K07636	phoR;two-component system, OmpR family, phosphate regulon sensor histidine kinase PhoR;[EC:2.7.13.3]
F4	K03303	lctP;lactate permease;lactate permease							F0	K08303	K08303;putative protease;[EC:3.4.-.-]
F4	K03311	TC.LIVCS;branched-chain amino acid:cation transporter, LIVCS family;branched-chain amino acid:cation transporter, LIVCS family							F0	K14441	rimO;ribosomal protein S12 methylthiotransferase;[EC:2.8.4.4]
F4	K03483	mtlR;mannitol operon transcriptional antiterminator;mannitol operon transcriptional antiterminator							F0	K15987	hppA;K(+)-stimulated pyrophosphate-energized sodium pump;K(+)-stimulated pyrophosphate-energized sodium pump
F4	K03549	kup;KUP system potassium uptake protein;KUP system potassium uptake protein							F0	K17734	aprX;serine protease AprX;[EC:3.4.21.-]
F4	K03578	hrpA;ATP-dependent helicase HrpA;[EC:3.6.4.13]							F0	K18331	hndC;NADP-reducing hydrogenase subunit HndC;[EC:1.12.1.3]
F4	K03589	ftsQ;cell division protein FtsQ;cell division protein FtsQ							F0	K18332	hndD;NADP-reducing hydrogenase subunit HndD;[EC:1.12.1.3]
F4	K03688	ubiB, aarF;ubiquinone biosynthesis protein;ubiquinone biosynthesis protein							F0	K18707	mtaB;threonylcarbamoyladenosine tRNA methylthiotransferase MtaB;[EC:2.8.4.5]
F4	K03697	clpE;ATP-dependent Clp protease ATP-binding subunit ClpE;ATP-dependent Clp protease ATP-binding subunit ClpE							F0	K19171	dndD;DNA sulfur modification protein DndD;DNA sulfur modification protein DndD
F4	K03724	lhr;ATP-dependent helicase Lhr and Lhr-like helicase;[EC:3.6.4.-]							F0	K19294	algI;alginate O-acetyltransferase complex protein AlgI;alginate O-acetyltransferase complex protein AlgI
F4	K03758	arcD, lysl, lysP;arginine:ornithine antiporter / lysine permease;arginine:ornithine antiporter / lysine permease							F0	K20276	bapA;large repetitive protein;large repetitive protein
F4	K03799	htpX;heat shock protein HtpX;[EC:3.4.24.-]							F0	K20509	madB, oadB, gcdB, mmdB;carboxybiotin decarboxylase;[EC:7.2.4.1]
F4	K03929	pnbA;para-nitrobenzyl esterase;[EC:3.1.1.-]							F0	K21071	pfk, pfp;ATP-dependent phosphofructokinase / diphosphate-dependent phosphofructokinase;[EC:2.7.1.11 2.7.1.90]
F4	K03980	murJ, mviN;putative peptidoglycan lipid II flippase;putative peptidoglycan lipid II flippase							F4	K09384	K09384;uncharacterized protein;uncharacterized protein
F4	K04042	glmU;bifunctional UDP-N-acetylglucosamine pyrophosphorylase / Glucosamine-1-phosphate N-acetyltransferase;[EC:2.7.7.23 2.3.1.157]							F4	K09698	gltX;nondiscriminating glutamyl-tRNA synthetase;[EC:6.1.1.24]
F4	K05521	draG;ADP-ribosyl-[dinitrogen reductase] hydrolase;[EC:3.2.2.24]							F4	K10254	ohyA, sph;oleate hydratase;[EC:4.2.1.53]
F4	K05970	SIAE;sialate O-acetylesterase;[EC:3.1.1.53]							F4	K11533	fas;fatty acid synthase, bacteria type;[EC:2.3.1.-]
F4	K06200	cstA;carbon starvation protein;carbon starvation protein							F4	K12554	murN;alanine adding enzyme;[EC:2.3.2.-]
F4	K06889	K06889;uncharacterized protein;uncharacterized protein							F4	K12555	pbp2A;penicillin-binding protein 2A;[EC:2.4.1.129 3.4.16.4]
F4	K06901	pbuG;putative MFS transporter, AGZA family, xanthine/uracil permease;putative MFS transporter, AGZA family, xanthine/uracil permease							F4	K13936	mdcF;malonate transporter;malonate transporter
F4	K06994	K06994;putative drug exporter of the RND superfamily;putative drug exporter of the RND superfamily							F4	K15255	PIF1;ATP-dependent DNA helicase PIF1;[EC:3.6.4.12]
F4	K07259	dacB;serine-type D-Ala-D-Ala carboxypeptidase/endopeptidase (penicillin-binding protein 4);[EC:3.4.16.4 3.4.21.-]							F4	K15580	oppA, mppA;oligopeptide transport system substrate-binding protein;oligopeptide transport system substrate-binding protein
F4	K07284	srtA;sortase A;[EC:3.4.22.70]							F4	K15770	cycB, ganO;arabinogalactan oligomer / maltooligosaccharide transport system substrate-binding protein;arabinogalactan oligomer / maltooligosaccharide transport system substrate-binding protein
F4	K07407	E3.2.1.22B, galA, rafA;alpha-galactosidase;[EC:3.2.1.22]							F4	K16147	glgE;starch synthase (maltosyl-transferring);[EC:2.4.99.16]
F4	K07482	K07482;transposase, IS30 family;transposase, IS30 family							F4	K16209	lacS, galP, rafP;lactose/raffinose/galactose permease;lactose/raffinose/galactose permease
F4	K07485	K07485;transposase;transposase							F4	K16211	malY, malT;maltose/moltooligosaccharide transporter;maltose/moltooligosaccharide transporter
F4	K07496	K07496;putative transposase;putative transposase							F4	K16650	glft2;galactofuranosylgalactofuranosylrhamnosyl-N-acetylglucosaminyl-diphospho-decaprenol beta-1,5/1,6-galactofuranosyltransferase;[EC:2.4.1.288]
F4	K07497	K07497;putative transposase;putative transposase							F4	K17073	lysX1;putative lysine transport system substrate-binding protein;putative lysine transport system substrate-binding protein
F4	K07652	vicK;two-component system, OmpR family, sensor histidine kinase VicK;[EC:2.7.13.3]							F4	K17074	lysX2;putative lysine transport system permease protein;putative lysine transport system permease protein
F4	K07749	frc;formyl-CoA transferase;[EC:2.8.3.16]							F4	K17363	urdA;urocanate reductase;[EC:1.3.99.33]
F4	K07768	senX3;two-component system, OmpR family, sensor histidine kinase SenX3;[EC:2.7.13.3]							F4	K17686	copA, ctpA, ATP7;P-type Cu+ transporter;[EC:7.2.2.8]
F4	K08161	mdtG;MFS transporter, DHA1 family, multidrug resistance protein;MFS transporter, DHA1 family, multidrug resistance protein							F4	K18220	tetM, tetO;ribosomal protection tetracycline resistance protein;ribosomal protection tetracycline resistance protein
F4	K08168	tetB;MFS transporter, DHA2 family, metal-tetracycline-proton antiporter;MFS transporter, DHA2 family, metal-tetracycline-proton antiporter							F4	K18926	lmrB;MFS transporter, DHA2 family, lincomycin resistance protein;MFS transporter, DHA2 family, lincomycin resistance protein
F4	K08300	rne;ribonuclease E;[EC:3.1.26.12]							F4	K19005	ltaS;lipoteichoic acid synthase;[EC:2.7.8.20]
F4	K08372	pepD;putative serine protease PepD;[EC:3.4.21.-]							F4	K20074	prpC, phpP;PPM family protein phosphatase;[EC:3.1.3.16]
F4	K08483	PTS-EI.PTSI, ptsI;phosphotransferase system, enzyme I, PtsI;[EC:2.7.3.9]							F4	K21465	pbpA;penicillin-binding protein A;penicillin-binding protein A
F4	K08659	pepDA, pepDB;dipeptidase;[EC:3.4.-.-]							F4	K23269	purL;phosphoribosylformylglycinamidine synthase subunit PurL;[EC:6.3.5.3]
F4	K08724	pbpB;penicillin-binding protein 2B;penicillin-binding protein 2B							F4	K23393	murT;lipid II isoglutaminyl synthase (glutamine-hydrolysing);[EC:6.3.5.13]
F4	K09118	K09118;uncharacterized protein;uncharacterized protein
